# Supplementary material for: Investigating Potential Cancer Therapeutics: Insight into Histone Deacetylases (HDACs) Inhibitions
Source: Pharmaceuticals (Basel). 2024 Mar 29;17(4):444. doi: 10.3390/ph17040444 (PMC11054547; doi:10.3390/ph17040444)
Supplement: Supplementary file 1 [file pharmaceuticals-17-00444-s001.zip]

Archive with 1 entries (1 files):
- pharmaceuticals-2861525-supplementary.pdf
